# Supplementary material for: Prediction of Drug Positioning for Quan-Du-Zhong Capsules Against Hypertensive Nephropathy Based on the Robustness of Disease Network
Source: Front Pharmacol. 2019 Feb 12;10:49. doi: 10.3389/fphar.2019.00049 (PMC6379470; doi:10.3389/fphar.2019.00049)
Supplement: TABLE S1 — Component compounds of QDZJN by literature mining. [file Table_1.xlsx]

## Sheet: Supplementary Table S1
NO.	Name	Molecular Formula	Type	InChI
1	Caffeic acid	C9H8O4	Phenylpropanoids	InChI=1S/C9H8O4/c10-7-3-1-6(5-8(7)11)2-4-9(12)13/h1-5,10-11H,(H,12,13)/b4-2+
2	Chlorogenic acid	C16H18O9	Phenylpropanoids	InChI=1S/C16H18O9/c17-9-3-1-8(5-10(9)18)2-4-13(20)25-12-7-16(24,15(22)23)6-11(19)14(12)21/h1-5,11-12,14,17-19,21,24H,6-7H2,(H,22,23)/b4-2+/t11-,12-,14-,16+/m1/s1
3	Dihydrocaffeic Acid	C9H10O4	Phenylpropanoids	InChI=1S/C9H10O4/c10-7-3-1-6(5-8(7)11)2-4-9(12)13/h1,3,5,10-11H,2,4H2,(H,12,13)
4	pinusolidic acid	C20H28O4	Phenylpropanoids	InChI=1S/C20H28O4/c1-13-5-8-16-19(2,10-4-11-20(16,3)18(22)23)15(13)7-6-14-9-12-24-17(14)21/h9,15-16H,1,4-8,10-12H2,2-3H3,(H,22,23)/t15-,16+,19+,20-/m0/s1
5	3-O-Caffeoylquinic acid methyl ester	C17H20O9	Phenylpropanoids	InChI=1S/C17H20O9/c1-25-16(23)17(24)7-12(20)15(22)13(8-17)26-14(21)5-3-9-2-4-10(18)11(19)6-9/h2-6,12-13,15,18-20,22,24H,7-8H2,1H3/b5-3+/t12-,13-,15-,17+/m1/s1
6	Syrigin	C17H24O9	Phenylpropanoids	InChI=1S/C17H24O9/c1-23-10-6-9(4-3-5-18)7-11(24-2)16(10)26-17-15(22)14(21)13(20)12(8-19)25-17/h3-4,6-7,12-15,17-22H,5,8H2,1-2H3/b4-3+/t12-,13-,14+,15-,17+/m1/s1
7	Vanillic acid	C8H8O4	Phenylpropanoids	InChI=1S/C8H8O4/c1-12-7-4-5(8(10)11)2-3-6(7)9/h2-4,9H,1H3,(H,10,11)
8	3-(3-hydroxyphenyl)propionic acid	C9H10O3	Phenylpropanoids	InChI=1S/C9H10O3/c10-8-3-1-2-7(6-8)4-5-9(11)12/h1-3,6,10H,4-5H2,(H,11,12)
9	Ethyl caffeate	C11H12O4	Phenylpropanoids	InChI=1S/C11H12O4/c1-2-15-11(14)6-4-8-3-5-9(12)10(13)7-8/h3-7,12-13H,2H2,1H3/b6-4+
10	Coniferin	C16H22O8	Phenylpropanoids	InChI=1S/C16H22O8/c1-22-11-7-9(3-2-6-17)4-5-10(11)23-16-15(21)14(20)13(19)12(8-18)24-16/h2-5,7,12-21H,6,8H2,1H3/b3-2-/t12-,13-,14+,15-,16-/m1/s1
11	Coniferol	C10H12O3	Phenylpropanoids	InChI=1S/C10H12O3/c1-13-10-7-8(3-2-6-11)4-5-9(10)12/h2-5,7,11-12H,6H2,1H3/b3-2+
12	Isochlorogenic acid A	C25H24O12	Phenylpropanoids	InChI=1S/C25H24O12/c26-15-5-1-13(9-17(15)28)3-7-21(30)36-19-11-25(35,24(33)34)12-20(23(19)32)37-22(31)8-4-14-2-6-16(27)18(29)10-14/h1-10,19-20,23,26-29,32,35H,11-12H2,(H,33,34)/b7-3+,8-4+/t19-,20-,23-,25+/m1/s1
13	Isochlorogenic acid C	C25H24O12	Phenylpropanoids	InChI=1S/C25H24O12/c26-15-5-1-13(9-17(15)28)3-7-21(31)36-20-12-25(35,24(33)34)11-19(30)23(20)37-22(32)8-4-14-2-6-16(27)18(29)10-14/h1-10,19-20,23,26-30,35H,11-12H2,(H,33,34)/b7-3+,8-4+/t19-,20-,23+,25-/m1/s1
14	Methyl chlorogenate	C17H20O9	Phenylpropanoids	InChI=1S/C17H20O9/c1-25-16(23)17(24)7-12(20)15(22)13(8-17)26-14(21)5-3-9-2-4-10(18)11(19)6-9/h2-6,12-13,15,18-20,22,24H,7-8H2,1H3/b5-3+/t12-,13-,15-,17+/m1/s1
15	Catechol	C6H6O2	Phenylpropanoids	InChI=1S/C6H6O2/c7-5-3-1-2-4-6(5)8/h1-4,7-8H
16	Catechin	C15H14O6	Phenylpropanoids	InChI=1S/C15H14O6/c16-8-4-11(18)9-6-13(20)15(21-14(9)5-8)7-1-2-10(17)12(19)3-7/h1-5,13,15-20H,6H2/t13-,15+/m0/s1
17	Epicatechin	C15H14O6	Phenylpropanoids	InChI=1S/C15H14O6/c16-8-4-11(18)9-6-13(20)15(21-14(9)5-8)7-1-2-10(17)12(19)3-7/h1-5,13,15-20H,6H2/t13-,15-/m1/s1
18	Gallic acid	C7H6O5	Phenylpropanoids	InChI=1S/C7H6O5/c8-4-1-3(7(11)12)2-5(9)6(4)10/h1-2,8-10H,(H,11,12)
19	Protocatechuic acid	C7H6O4	Phenylpropanoids	InChI=1S/C7H6O4/c8-5-2-1-4(7(10)11)3-6(5)9/h1-3,8-9H,(H,10,11)
20	p-Coumaric acid	C9H8O3	Phenylpropanoids	InChI=1S/C9H8O3/c10-8-4-1-7(2-5-8)3-6-9(11)12/h1-6,10H,(H,11,12)/b6-3+
21	Koaburaside	C14H20O9	Phenylpropanoids	InChI=1S/C14H20O9/c1-20-7-3-6(4-8(21-2)10(7)16)22-14-13(19)12(18)11(17)9(5-15)23-14/h3-4,9,11-19H,5H2,1-2H3/t9-,11-,12+,13-,14-/m1/s1
22	Pyrogallol	C6H6O3	Phenylpropanoids	InChI=1S/C6H6O3/c7-4-2-1-3-5(8)6(4)9/h1-3,7-9H
23	(+)-geniposide	C17H24O10	Iridoids	InChI=1S/C17H24O10/c1-24-15(23)9-6-25-16(11-7(4-18)2-3-8(9)11)27-17-14(22)13(21)12(20)10(5-19)26-17/h2,6,8,10-14,16-22H,3-5H2,1H3/t8-,10-,11-,12-,13+,14-,16+,17+/m1/s1
24	Geniposidic acid	C16H22O10	Iridoids	InChI=1S/C16H22O10/c17-3-6-1-2-7-8(14(22)23)5-24-15(10(6)7)26-16-13(21)12(20)11(19)9(4-18)25-16/h1,5,7,9-13,15-21H,2-4H2,(H,22,23)/t7-,9-,10-,11-,12+,13-,15+,16+/m1/s1
25	Aucubin	C15H22O9	Iridoids	InChI=1S/C15H22O9/c16-4-6-3-8(18)7-1-2-22-14(10(6)7)24-15-13(21)12(20)11(19)9(5-17)23-15/h1-3,7-21H,4-5H2/t7-,8+,9+,10+,11+,12-,13+,14-,15-/m0/s1
26	Eucommiol	C9H16O4	Iridoids	InChI=1S/C9H16O4/c10-2-1-7-8(5-12)6(4-11)3-9(7)13/h7,9-13H,1-5H2/t7-,9-/m1/s1
27	Eucommioside	C15H26O9	Iridoids	InChI=1S/C15H26O9/c16-4-7-3-10(19)8(9(7)5-17)1-2-23-15-14(22)13(21)12(20)11(6-18)24-15/h8,10-22H,1-6H2/t8-,10-,11-,12-,13+,14-,15-/m1/s1
28	Ajugoside	C17H26O10	Iridoids	InChI=1S/C17H26O10/c1-7(19)27-17(2)5-9(20)8-3-4-24-15(11(8)17)26-16-14(23)13(22)12(21)10(6-18)25-16/h3-4,8-16,18,20-23H,5-6H2,1-2H3/t8-,9+,10+,11+,12+,13-,14+,15-,16-,17-/m0/s1
29	Asperuloside	C18H22O11	Iridoids	InChI=1S/C18H22O11/c1-6(20)25-4-7-2-9-12-8(16(24)27-9)5-26-17(11(7)12)29-18-15(23)14(22)13(21)10(3-19)28-18/h2,5,9-15,17-19,21-23H,3-4H2,1H3/t9-,10+,11+,12-,13+,14-,15+,17-,18-/m0/s1
30	Catalpol	C15H22O10	Iridoids	InChI=1S/C15H22O10/c16-3-6-9(19)10(20)11(21)14(23-6)24-13-7-5(1-2-22-13)8(18)12-15(7,4-17)25-12/h1-2,5-14,16-21H,3-4H2/t5-,6-,7-,8+,9-,10+,11-,12+,13+,14+,15-/m1/s1
31	1-Deoxyeucommiol	C9H16O3	Iridoids	InChI=1S/C9H16O3/c10-4-3-7-1-2-8(5-11)9(7)6-12/h7,10-12H,1-6H2/t7-/m1/s1
32	Genipin	C11H14O5	Iridoids	InChI=1S/C11H14O5/c1-15-10(13)8-5-16-11(14)9-6(4-12)2-3-7(8)9/h2,5,7,9,11-12,14H,3-4H2,1H3/t7-,9-,11-/m1/s1
33	Ulmoside	C21H34O14	Iridoids	InChI=1S/C21H34O14/c22-4-7-3-9(24)8-1-2-31-19(12(7)8)35-21-18(30)16(28)14(26)11(34-21)6-32-20-17(29)15(27)13(25)10(5-23)33-20/h1-2,7-30H,3-6H2/t7?,8?,9?,10-,11-,12?,13-,14-,15+,16+,17-,18-,19?,20+,21+/m1/s1
34	Ulmoidoside A	C48H62O28	Iridoids	InChI=1S/C48H62O28/c49-7-16-1-4-20-23(14-69-43(28(16)20)74-46-37(59)34(56)31(53)25(8-50)71-46)41(64)67-12-18-3-6-21-24(15-70-45(30(18)21)76-48-39(61)36(58)33(55)27(10-52)73-48)42(65)66-11-17-2-5-19-22(40(62)63)13-68-44(29(17)19)75-47-38(60)35(57)32(54)26(9-51)72-47/h1-3,13-15,19-21,25-39,43-61H,4-12H2,(H,62,63)/t19-,20-,21-,25-,26-,27-,28-,29-,30-,31-,32-,33-,34+,35+,36+,37-,38-,39-,43+,44+,45+,4…
35	Ulmoidoside B	C50H64O29	Iridoids	InChI=1S/C50H64O29/c1-17(54)68-11-18-3-6-22-25(15-72-46(31(18)22)78-49-40(62)37(59)34(56)28(9-52)75-49)43(66)70-13-20-4-7-23-26(16-73-47(32(20)23)79-50-41(63)38(60)35(57)29(10-53)76-50)44(67)69-12-19-2-5-21-24(42(64)65)14-71-45(30(19)21)77-48-39(61)36(58)33(55)27(8-51)74-48/h2-4,14-16,21-23,27-41,45-53,55-63H,5-13H2,1H3,(H,64,65)/t21-,22-,23-,27-,28-,29-,30-,31-,32-,33-,34-,35-,36+,37+,38+,39-,40…
36	Ulmoidoside C	C64H82O37	Iridoids	InChI=1S/C64H82O37/c65-9-21-1-5-26-30(18-91-57(37(21)26)98-61-49(78)45(74)41(70)33(10-66)94-61)54(84)88-15-23-3-7-28-32(20-93-59(39(23)28)100-63-51(80)47(76)43(72)35(12-68)96-63)56(86)89-16-24-4-8-27-31(19-92-60(40(24)27)101-64-52(81)48(77)44(73)36(13-69)97-64)55(85)87-14-22-2-6-25-29(53(82)83)17-90-58(38(22)25)99-62-50(79)46(75)42(71)34(11-67)95-62/h1-4,17-20,25-28,33-52,57-81H,5-16H2,(H,82,83)/…
37	Ulmoidoside D	C66H84O38	Iridoids	InChI=1S/C66H84O38/c1-22(71)89-14-23-3-7-28-32(19-94-60(40(23)28)102-64-52(81)48(77)44(73)36(11-68)98-64)56(86)91-16-25-5-9-30-34(21-96-62(42(25)30)104-66-54(83)50(79)46(75)38(13-70)100-66)58(88)92-17-26-4-8-29-33(20-95-61(41(26)29)103-65-53(82)49(78)45(74)37(12-69)99-65)57(87)90-15-24-2-6-27-31(55(84)85)18-93-59(39(24)27)101-63-51(80)47(76)43(72)35(10-67)97-63/h2-5,18-21,27-30,35-54,59-70,72-83H…
38	Loliolide	C11H16O3	Iridoids	InChI=1S/C11H16O3/c1-10(2)5-7(12)6-11(3)8(10)4-9(13)14-11/h4,7,12H,5-6H2,1-3H3/t7-,11+/m0/s1
39	Rehmaglutin C	C9H12O5	Iridoids	InChI=1S/C9H12O5/c10-3-5-1-7(12)6-2-8(13)14-9(5,6)4-11/h1,6-7,10-12H,2-4H2/t6-,7+,9+/m0/s1
40	Kaempferol	C15H10O6	Flavonoids	InChI=1S/C15H10O6/c16-8-3-1-7(2-4-8)15-14(20)13(19)12-10(18)5-9(17)6-11(12)21-15/h1-6,16-18,20H
41	Quercetin	C15H10O7	Flavonoids	InChI=1S/C15H10O7/c16-7-4-10(19)12-11(5-7)22-15(14(21)13(12)20)6-1-2-8(17)9(18)3-6/h1-5,16-19,21H
42	Astragalin	C21H20O11	Flavonoids	InChI=1S/C21H20O11/c22-7-13-15(26)17(28)18(29)21(31-13)32-20-16(27)14-11(25)5-10(24)6-12(14)30-19(20)8-1-3-9(23)4-2-8/h1-6,13,15,17-18,21-26,28-29H,7H2/t13-,15-,17+,18-,21+/m1/s1
43	Rutin	C27H30O16	Flavonoids	InChI=1S/C27H30O16/c1-8-17(32)20(35)22(37)26(40-8)39-7-15-18(33)21(36)23(38)27(42-15)43-25-19(34)16-13(31)5-10(28)6-14(16)41-24(25)9-2-3-11(29)12(30)4-9/h2-6,8,15,17-18,20-23,26-33,35-38H,7H2,1H3/t8-,15+,17-,18+,20+,21-,22+,23+,26+,27-/m0/s1
44	hirsutin	C10H19NOS2	Flavonoids	InChI=1S/C10H19NOS2/c1-14(12)9-7-5-3-2-4-6-8-11-10-13/h2-9H2,1H3
45	Hyperoside	C21H20O12	Flavonoids	InChI=1S/C21H20O12/c22-6-13-15(27)17(29)18(30)21(32-13)33-20-16(28)14-11(26)4-8(23)5-12(14)31-19(20)7-1-2-9(24)10(25)3-7/h1-5,13,15,17-18,21-27,29-30H,6H2/t13-,15+,17+,18-,21+/m1/s1
46	Baicalein	C15H10O5	Flavonoids	InChI=1S/C15H10O5/c16-9-6-11(8-4-2-1-3-5-8)20-12-7-10(17)14(18)15(19)13(9)12/h1-7,17-19H
47	Isoquercitrin	C21H20O12	Flavonoids	InChI=1S/C21H20O12/c22-6-13-15(27)17(29)18(30)21(32-13)33-20-16(28)14-11(26)4-8(23)5-12(14)31-19(20)7-1-2-9(24)10(25)3-7/h1-5,13,15,17-18,21-27,29-30H,6H2/t13-,15-,17+,18-,21+/m1/s1
48	Nicotiflorin（Kaempferol-3-O-rutinoside）	C27H30O15	Flavonoids	InChI=1S/C27H30O15/c1-9-17(31)20(34)22(36)26(39-9)38-8-15-18(32)21(35)23(37)27(41-15)42-25-19(33)16-13(30)6-12(29)7-14(16)40-24(25)10-2-4-11(28)5-3-10/h2-7,9,15,17-18,20-23,26-32,34-37H,8H2,1H3/t9-,15+,17-,18+,20+,21-,22+,23+,26+,27-/m0/s1
49	Luteolin	C15H10O6	Flavonoids	InChI=1S/C15H10O6/c16-8-4-11(19)15-12(20)6-13(21-14(15)5-8)7-1-2-9(17)10(18)3-7/h1-6,16-19H
50	OroxylinA	C16H12O5	Flavonoids	InChI=1S/C16H12O5/c1-20-16-11(18)8-13-14(15(16)19)10(17)7-12(21-13)9-5-3-2-4-6-9/h2-8,18-19H,1H3
51	Wogonin	C16H12O5	Flavonoids	InChI=1S/C16H12O5/c1-20-15-12(19)7-10(17)14-11(18)8-13(21-16(14)15)9-5-3-2-4-6-9/h2-8,17,19H,1H3
52	Eugeniin	C41H30O26	Lignans	InChI=1S/C41H30O26/c42-15-1-10(2-16(43)26(15)50)36(57)65-34-33-23(9-62-39(60)13-7-21(48)29(53)31(55)24(13)25-14(40(61)64-33)8-22(49)30(54)32(25)56)63-41(67-38(59)12-5-19(46)28(52)20(47)6-12)35(34)66-37(58)11-3-17(44)27(51)18(45)4-11/h1-8,23,33-35,41-56H,9H2/t23-,33-,34+,35-,41+/m1/s1
53	Medioresinol	C21H24O7	Lignans	InChI=1S/C21H24O7/c1-24-16-6-11(4-5-15(16)22)20-13-9-28-21(14(13)10-27-20)12-7-17(25-2)19(23)18(8-12)26-3/h4-8,13-14,20-23H,9-10H2,1-3H3/t13-,14-,20+,21+/m0/s1
54	Cycloolivil	C20H24O7	Lignans	InChI=1S/C20H24O7/c1-26-17-5-11(3-4-15(17)23)19-13-7-16(24)18(27-2)6-12(13)8-20(25,10-22)14(19)9-21/h3-7,14,19,21-25H,8-10H2,1-2H3/t14-,19+,20-/m1/s1
55	1-hydroxypinoresinol	C20H22O7	Lignans	InChI=1S/C20H22O7/c1-24-16-7-11(3-5-14(16)21)18-13-9-26-19(20(13,23)10-27-18)12-4-6-15(22)17(8-12)25-2/h3-8,13,18-19,21-23H,9-10H2,1-2H3/t13-,18?,19-,20-/m1/s1
56	Pinoresinol	C20H22O6	Lignans	InChI=1S/C20H22O6/c1-23-17-7-11(3-5-15(17)21)19-13-9-26-20(14(13)10-25-19)12-4-6-16(22)18(8-12)24-2/h3-8,13-14,19-22H,9-10H2,1-2H3/t13-,14-,19+,20+/m0/s1
57	Syringaresinol 0-β-D-glucopyranoside	C28H36O13	Lignans	InChI=1S/C28H36O13/c1-34-16-5-12(6-17(35-2)21(16)30)25-14-10-39-26(15(14)11-38-25)13-7-18(36-3)27(19(8-13)37-4)41-28-24(33)23(32)22(31)20(9-29)40-28/h5-8,14-15,20,22-26,28-33H,9-11H2,1-4H3/t14-,15-,20?,22?,23?,24?,25?,26+,28?/m0/s1
58	Medioresinol di-0-β-D-glucopyranoside	C27H34O12	Lignans	InChI=1S/C27H34O12/c1-33-17-6-12(4-5-16(17)29)24-14-10-37-25(15(14)11-36-24)13-7-18(34-2)26(19(8-13)35-3)39-27-23(32)22(31)21(30)20(9-28)38-27/h4-8,14-15,20-25,27-32H,9-11H2,1-3H3/t14-,15-,20?,21?,22?,23?,24?,25+,27?/m0/s1
59	(-)-olivil 4-O-β-D-glucopyranoside	C26H34O12	Lignans	InChI=1S/C26H34O12/c1-34-18-8-14(4-5-16(18)29)24-15(10-27)26(33,12-36-24)9-13-3-6-17(19(7-13)35-2)37-25-23(32)22(31)21(30)20(11-28)38-25/h3-8,15,20-25,27-33H,9-12H2,1-2H3/t15?,20?,21?,22?,23?,24-,25?,26-/m1/s1
60	(-)-olivil 4-O-β-D-glucopyranoside	C26H32O12	Lignans	InChI=1S/C26H32O12/c1-35-19-7-14(3-5-18(19)37-25-23(33)22(32)21(31)20(11-29)38-25)24-16(10-28)26(34,12-36-24)8-13-2-4-17(30)15(6-13)9-27/h2-7,9,16,20-25,28-34H,8,10-12H2,1H3/t16?,20?,21?,22?,23?,24-,25?,26-/m1/s1
61	Pinoresinol 0-β-D-glucopyranoside	C26H32O11	Lignans	InChI=1S/C26H32O11/c1-32-18-7-12(3-5-16(18)28)24-14-10-35-25(15(14)11-34-24)13-4-6-17(19(8-13)33-2)36-26-23(31)22(30)21(29)20(9-27)37-26/h3-8,14-15,20-31H,9-11H2,1-2H3/t14-,15-,20?,21?,22?,23?,24+,25?,26?/m0/s1
62	Syringaresinol di-0-β-D-glucopyranoside	C34H46O18	Lignans	InChI=1S/C34H46O18/c1-43-17-5-13(6-18(44-2)31(17)51-33-27(41)25(39)23(37)21(9-35)49-33)29-15-11-48-30(16(15)12-47-29)14-7-19(45-3)32(20(8-14)46-4)52-34-28(42)26(40)24(38)22(10-36)50-34/h5-8,15-16,21-30,33-42H,9-12H2,1-4H3/t15-,16-,21?,22?,23?,24?,25?,26?,27?,28?,29+,30?,33?,34?/m0/s1
63	Medioresinoldi-0-β-D-glucopyranoside	C33H44O17	Lignans	InChI=1S/C33H44O17/c1-42-18-6-13(4-5-17(18)47-32-27(40)25(38)23(36)21(9-34)48-32)29-15-11-46-30(16(15)12-45-29)14-7-19(43-2)31(20(8-14)44-3)50-33-28(41)26(39)24(37)22(10-35)49-33/h4-8,15-16,21-30,32-41H,9-12H2,1-3H3/t15-,16-,21?,22?,23?,24?,25?,26?,27?,28?,29+,30?,32?,33?/m0/s1
64	Olivil di-D-glucopyranoside	C32H44O17	Lignans	InChI=1S/C32H44O17/c1-43-19-8-14(3-5-17(19)46-30-27(40)25(38)23(36)21(10-33)48-30)7-16-12-45-29(32(16,42)13-35)15-4-6-18(20(9-15)44-2)47-31-28(41)26(39)24(37)22(11-34)49-31/h3-6,8-9,16,21-31,33-42H,7,10-13H2,1-2H3/t16-,21?,22?,23?,24?,25?,26?,27?,28?,29+,30?,31?,32+/m0/s1
65	1-hydroxypinoresinol di-0-β-D-glucopranoside	C32H42O17	Lignans	InChI=1S/C32H42O17/c1-42-18-7-13(3-5-16(18)46-30-26(39)24(37)22(35)20(9-33)48-30)28-15-11-44-29(32(15,41)12-45-28)14-4-6-17(19(8-14)43-2)47-31-27(40)25(38)23(36)21(10-34)49-31/h3-8,15,20-31,33-41H,9-12H2,1-2H3/t15-,20?,21?,22?,23?,24?,25?,26?,27?,28?,29-,30?,31?,32-/m1/s1
66	Pinoresinol Diglucoside	C32H42O16	Lignans	InChI=1S/C32H42O16/c1-41-19-7-13(3-5-17(19)45-31-27(39)25(37)23(35)21(9-33)47-31)29-15-11-44-30(16(15)12-43-29)14-4-6-18(20(8-14)42-2)46-32-28(40)26(38)24(36)22(10-34)48-32/h3-8,15-16,21-40H,9-12H2,1-2H3/t15-,16-,21+,22+,23+,24+,25-,26-,27+,28+,29+,30+,31+,32+/m0/s1
67	(+)-cyclo-olivil 4'-O-β-D-glucopyranoside	C25H32O12	Lignans	InChI=1S/C25H32O12/c1-35-17-4-11(2-3-15(17)29)20-13-6-16(30)18(5-12(13)7-25(34,10-28)14(20)8-26)36-24-23(33)22(32)21(31)19(9-27)37-24/h2-6,14,19-24,26-34H,7-10H2,1H3/t14-,19?,20+,21?,22?,23?,24?,25-/m1/s1
68	(+)-cyclo-olivil 9-O-β-D-glucopyranoside	C26H34O12	Lignans	InChI=1S/C26H34O12/c1-35-18-6-12(3-4-16(18)29)21-15-8-17(30)19(36-2)7-13(15)5-14(26(21,34)11-28)10-37-25-24(33)23(32)22(31)20(9-27)38-25/h3-4,6-8,14,20-25,27-34H,5,9-11H2,1-2H3/t14?,20?,21-,22?,23?,24?,25?,26+/m0/s1
69	Arctiin	C27H34O11	Lignans	InChI=1S/C27H34O11/c1-33-18-6-4-14(10-20(18)34-2)8-16-13-36-26(32)17(16)9-15-5-7-19(21(11-15)35-3)37-27-25(31)24(30)23(29)22(12-28)38-27/h4-7,10-11,16-17,22-25,27-31H,8-9,12-13H2,1-3H3/t16-,17+,22+,23+,24-,25+,27+/m0/s1
70	Glucosyringic acid	C15H20O10	Lignans	InChI=1S/C15H20O10/c1-22-7-3-6(14(20)21)4-8(23-2)13(7)25-15-12(19)11(18)10(17)9(5-16)24-15/h3-4,9-12,15-19H,5H2,1-2H3,(H,20,21)/t9-,10-,11+,12-,15+/m1/s1
71	epi-Pinoresinol	C20H22O6	Lignans	InChI=1S/C20H22O6/c1-23-17-7-11(3-5-15(17)21)19-13-9-26-20(14(13)10-25-19)12-4-6-16(22)18(8-12)24-2/h3-8,13-14,19-22H,9-10H2,1-2H3/t13-,14-,19-,20+/m0/s1
72	(+)-syringaresinol	C22H26O8	Lignans	InChI=1S/C22H26O8/c1-25-15-5-11(6-16(26-2)19(15)23)21-13-9-30-22(14(13)10-29-21)12-7-17(27-3)20(24)18(8-12)28-4/h5-8,13-14,21-24H,9-10H2,1-4H3/t13-,14-,21+,22+/m0/s1
73	Eucommin A	C27H34O12	Lignans	InChI=1S/C27H34O12/c1-33-17-6-12(4-5-16(17)29)24-14-10-37-25(15(14)11-36-24)13-7-18(34-2)26(19(8-13)35-3)39-27-23(32)22(31)21(30)20(9-28)38-27/h4-8,14-15,20-25,27-32H,9-11H2,1-3H3/t14-,15-,20+,21+,22-,23+,24+,25+,27-/m0/s1
74	Olivil	C20H24O7	Lignans	InChI=1S/C20H24O7/c1-25-17-7-12(3-5-15(17)22)9-20(24)11-27-19(14(20)10-21)13-4-6-16(23)18(8-13)26-2/h3-8,14,19,21-24H,9-11H2,1-2H3/t14-,19-,20-/m1/s1
75	Citrusin B	C27H36O13	Lignans	InChI=1S/C27H36O13/c1-35-17-11-15(6-7-16(17)39-27-25(34)24(33)23(32)21(13-30)40-27)22(31)20(12-29)38-26-18(36-2)9-14(5-4-8-28)10-19(26)37-3/h4-7,9-11,20-25,27-34H,8,12-13H2,1-3H3/b5-4+/t20?,21-,22?,23-,24+,25-,27-/m1/s1
76	Dihydrodehydrodiconiferyl alcohol	C20H24O6	Lignans	InChI=1S/C20H24O6/c1-24-17-10-13(5-6-16(17)23)19-15(11-22)14-8-12(4-3-7-21)9-18(25-2)20(14)26-19/h5-6,8-10,15,19,21-23H,3-4,7,11H2,1-2H3/t15-,19+/m0/s1
77	Liriodendrin	C34H46O18	Others	InChI=1S/C34H46O18/c1-43-17-5-13(6-18(44-2)31(17)51-33-27(41)25(39)23(37)21(9-35)49-33)29-15-11-48-30(16(15)12-47-29)14-7-19(45-3)32(20(8-14)46-4)52-34-28(42)26(40)24(38)22(10-36)50-34/h5-8,15-16,21-30,33-42H,9-12H2,1-4H3/t15-,16-,21+,22+,23+,24+,25-,26-,27+,28+,29+,30+,33-,34-/m0/s1
78	Dihydrochalcone	C15H14O	Others	InChI=1S/C15H14O/c16-15(14-9-5-2-6-10-14)12-11-13-7-3-1-4-8-13/h1-10H,11-12H2
79	Ascorbic acid_Vitamin C	C6H8O6	Others	InChI=1S/C6H8O6/c7-1-2(8)5-3(9)4(10)6(11)12-5/h2,5,7-10H,1H2/t2-,5+/m0/s1
80	Ulmoprenol	C30H50O	Others	InChI=1S/C30H50O/c1-24(2)13-9-14-26(5)15-10-16-27(6)17-11-18-28(7)19-12-20-29(8)21-22-30(23-31)25(3)4/h13,15,17,19,21,30-31H,3,9-12,14,16,18,20,22-23H2,1-2,4-8H3/b26-15+,27-17-,28-19-,29-21+
81	β-Sitosterol	C29H50O	Others	InChI=1S/C29H50O/c1-7-21(19(2)3)9-8-20(4)25-12-13-26-24-11-10-22-18-23(30)14-16-28(22,5)27(24)15-17-29(25,26)6/h10,19-21,23-27,30H,7-9,11-18H2,1-6H3/t20-,21-,23+,24+,25-,26+,27+,28+,29-/m1/s1
82	Daucosterol	C35H60O6	Others	InChI=1S/C35H60O6/c1-7-22(20(2)3)9-8-21(4)26-12-13-27-25-11-10-23-18-24(14-16-34(23,5)28(25)15-17-35(26,27)6)40-33-32(39)31(38)30(37)29(19-36)41-33/h10,20-22,24-33,36-39H,7-9,11-19H2,1-6H3/t21-,22-,24+,25+,26-,27+,28+,29-,30-,31+,32-,33-,34+,35-/m1/s1
83	Betulin	C30H50O2	Others	InChI=1S/C30H50O2/c1-19(2)20-10-15-30(18-31)17-16-28(6)21(25(20)30)8-9-23-27(5)13-12-24(32)26(3,4)22(27)11-14-29(23,28)7/h20-25,31-32H,1,8-18H2,2-7H3/t20-,21+,22-,23+,24-,25+,27-,28+,29+,30+/m0/s1
84	Ursolic acid	C30H48O3	Others	InChI=1S/C30H48O3/c1-18-10-15-30(25(32)33)17-16-28(6)20(24(30)19(18)2)8-9-22-27(5)13-12-23(31)26(3,4)21(27)11-14-29(22,28)7/h8,18-19,21-24,31H,9-17H2,1-7H3,(H,32,33)/t18-,19+,21+,22-,23+,24+,27+,28-,29-,30+/m1/s1
